# Supplementary material for: Understanding factors affecting patient and public engagement and recruitment to digital health interventions: a systematic review of qualitative studies
Source: BMC Med Inform Decis Mak. 2016 Sep 15;16:120. doi: 10.1186/s12911-016-0359-3 (PMC5024516; doi:10.1186/s12911-016-0359-3)
Supplement: Additional file 3: — Details of Studies and Participants. (XLSX 23 kb) [file 12911_2016_359_MOESM3_ESM.xlsx]

## Sheet: Study Details
Author	Country	Research Aim	Methodology	Participants	Digital Health Intervention	Engagement or Recruitment strategy	Outcomes
Bardus et al, 2014	United Kingdom	To investigate reasons for participating or not participating in an e-health workplace physical activity intervention.	Interviews and focus groups. Thematic analysis.	Employees of universities, service companies, petrochemical companies & borough councils (n=62).	12-week e-mail and text messaging (SMS) communication intervention promoting leisure time and workplace physical activity.	Workplace promotion through posters, brochures and emails. Online recruitment via a website which required consent, eligibility & baseline assessment.	Enrolment processes should be quick and simplified as much as possible to reduce burden on participants. Participation in workplace physical activity initiatives will be influenced by participants’ needs, program resources and external factors.
Beattie et al, 2009	United Kingdom	To explore expectations and experiences of online CBT among primary care patients with depression.	Pre and post interviews. Thematic analysis.	Primary care patients with a GP diagnosis of depression (n=24 pre-therapy, n=20 after therapy).	Online cognitive behavioural therapy (CBT).	Recruited via their family doctor, followed by a letter and telephone call from research staff, or patients identified through electronic medical records and mailed an invitation letter.	Online CBT was perceived to be more convenient and provided a level of anonymity some patients wanted. However, an impersonal virtual relationship that could promote dishonesty and concerns over computer literacy were barriers to engagement.
Das et al, 2014	Norway	To explore how individuals undergoing bariatric surgery used an online discussion forum and to better understand what influenced their participation.	Participant observation (virtual) and interviews. Content and thematic analysis.	Adult patients involved in the bariatric weight loss program at a hospital (n=7).	Online discussion forum (patient-provider communication) which was a feature of a secure eHealth portal.	Recruited at a bariatric surgery clinic by a researcher.	Factors that positively influenced participation included the individuals’ motivation to get information and advice, and their need for social support and networking among peers. However, concerns over self-disclosure (poor literacy skills, fear of revealing personal health issues) limited engagement.
Dasgupta et al, 2013	Canada	To identify elements that would enhance participation in a type 2 diabetes prevention program.	Focus groups. Content analysis.	Women within five years of a diagnosis of gestational diabetes (n=29).	Mixed intervention combining meal preparation training ("cooking lessons"), nutritional education and pedometer based self-monitoring.	Women previously followed at gestational diabetes clinics received up to three focus group invitation letters, signed by their physician (who were members of the research team).	Factors that would enhance participation included strong social support from partners, peers and health professionals to encourage behaviour change. The Internet and social media were seen as additional modes of support. Barriers were child-related responsibilities and busy working lives and careers.
Flynn et al, 2009	United Kingdom	To assess expectations and experiences of an eHealth service in primary care for booking appointments.	Interviews, questionnaires, a Web-based survey and log (usage) files. Content analysis and constant comparative method.	90 primary care patients (36 users and 54 non-users) and 28 staff across the three participating GP surgeries were interviewed; 135 completed surveys.	Online appointment booking system in GP surgeries called Access, which also had e-prescribing functions and allowed patients to send messages to the practice.	Each GP practice had a mix of strategies. Some advertised via printed flyers and digital screens in GP waiting rooms. Some advertised on their website and others used personal contact with patients through a dedicated project manager for direct recruitment.	More active promotion of the eHealth service would have resulted in more use including endorsement by GPs. Different patient groups were identified with characteristics that may be used as predictors of eHealth services e.g. computer literate, Internet access, preference for electronic communication.
Fukuoka et al, 2011	United States	To explore the applicability of the components of a mobile phone-based healthy lifestyle program and the motivators and barriers to engagement.	Focus groups. Descriptive statistics and thematic analysis.	Adults with a BMI >25 having a self-reported diabetic condition and sedentary lifestyle (n=35).	Mobile phone based healthy lifestyle program for overweight or sedentary adults (hypothetical technology).	Co-design	Aspects that would motivate individuals to engage with the mHealth intervention included real-time social support (both peers and health professionals), personalised messages for self-monitoring. Barriers included fear of failing to meet goals, cost of technology, digital illiteracy, and loss of interest over time.
Greenhalgh et al, 2008	United Kingdom	To document the views of patients and the public towards the Summary Care Record and HealthSpace.	Semi-structured interviews and focus groups.	Mix of patients with various health conditions accessing a range of services and some and lay people (n=170).	Summary Care Record (SCR) a patient accessible electronic health record. HealthSpace an online personal health organiser.	Some were aware of SCR and HealthSpace through their healthcare professional (primarily a family doctor) or via mass media or direct mailing but the recruitment strategy is not described in detail. SCR account automatically created unless person opted out.	Most people were not aware of the eHealth interventions or saw no benefit in them. Factors influencing their decision to sign up included level of health literacy, trust in health professionals, experiences of healthcare and government surveillance, the type of illness.
Greenhalgh et al, 2010	United Kingdom	To evaluate patients and carers experiences of efforts to introduce an internet accessible personal electronic health record (HealthSpace).	Mixed methods including participant observation, interviews, documentary evidence and national statistics.	Patients and carers (n=56) as well as staff in national and local health and affiliated organisations (n=160).	HealthSpace an internet accessible personal health record with a secure message exchange function called Communicator.	Locally advertised in participating general practice (GP) surgeries, via consultations with family doctors and also promoted through GP websites. Local and national mass media campaigns were also used as was direct mailing. In certain cases practice staff assisted with the registration process.	A low uptake of HealthSpace was due in part to the limited interest of patients, who felt it was the responsibility of health professionals to manage their data, along with a cumbersome registration process. Others lacked computers or Internet at home or the skills to use them. Some patients were using other means to manage their illness and had other priorities that took precedence over using He…
Hopp et al, 2014	United States	To describe barriers and facilitators to implementing monitoring and messaging device (MMD) programs.	Interviews with clinicians using MMD-based telehealth programs.	Telehealth providers (community nurses, n=10) using a MMD program with diabetic patients.	Telehealth service with diabetic patients in a Veterans Association (VA) health system.	Patients were referred for nursing services (case management or home care) and telehealth providers then decide which of these patients were suitable for the MMD program.	Several factors hindered patients’ participation in MMDs such as the severity of their clinical condition, poor digital skills, no telephone line at home and poor motivation to manage diabetes care. Nurses acted as the gatekeeper to enrollment and selected suitable patients for the MMD program.
Horvath et al, 2012	United States	To explore the reasons why people with HIV would participate in social networking health websites.	Mixed methods study consisting of a survey and an online focus group.	People living with HIV (PLWH, n=22).	Online social networking health websites.	The recruitment strategy for the online social networking websites was not explored. The researchers wanted to examine reasons for participating to develop a HIV specific social networking website.	Some participants believed social networking sites to be exclusionary and irrelevant if a person had other social outlets. They had concerns over privacy and anonymity of personal data and having negative experiences online. Some participants did not have access to a computer and were worried about costs of accessing the site.
Hottes et al, 2012	Canada	To identify perceived benefits, concerns, and expectations of an Internet-based STI and HIV testing system.	Qualitative study using six focus groups.	Participants were men who have sex with men (MSM) and men already accessing in-clinic STI testing services (n=39).	An Internet-Based HIV and STI testing application.	Co-design	Some participants felt the anonymity, accessibility and sense of personal control of an Internet service for sexual health would facilitate engagement. Others had concerns over security of health information, identify theft and a possible reduction in the quality of care received online. Digital literacy and access to the Internet were other aspects that could hinder engagement.
Im et al, 2011	United States	To explore what facilitated or inhibited Asian Americans living with cancer to participate in Internet Cancer Support Groups.	Qualitative online forum.	Asian American cancer patients (n=18).	Internet Cancer Support Group (ICSG).	Recruitment was only discussed in relation to the research study and not how participants signed up to use the ICSG.	Some patients considered not participating in the ICSG as they had enough family support or were burdened with caring responsibilities and were the breadwinners in their families. Others wanted to sign up to get social support and advice from fellow peers experiencing cancer & they liked the anonymity ICSGs provided.
Lorimer et al, 2013	United Kingdom	To explore young men’s views on barriers and facilitators of implementing an Internet-based screening program.	Qualitative study with 15 focus groups.	Young heterosexual men, aged 16-24 years (n=60).	Internet based chlamydia screening programme.	Co-design	Some participants had concerns over privacy and confidentiality of the digital health intervention while others thought they would engage if the web service was personalised to their needs in terms of content, design and functionality.
Lorimer et al, 2014	United Kingdom	To examine the opinions of general practitioners and practice nurses towards Internet-based STI screening.	Qualitative study using semi-structured telephone interviews.	General practitioners (n=10) and practice nurses (n=8).	Internet based chlamydia screening programme.	Not relevant in this study as it is a hypothetical technology and recruitment is only to the research study.	Some health professionals felt young men would sign up to use the online service as they had access to smartphones and had the skills to use them. They also felt the service was easily accessible, convenient and confidential which would appeal to younger people who may be embarrassed about sexual health.
Middlemass et al, 2012	United Kingdom	To explore patient and health professional views on the role of social networking for computerised cognitive behavioural therapy (CBT).	Qualitative study using focus groups and interviews.	17 interviews and 3 focus groups with patients (n=28), 8 interviews and 3 focus groups with health professionals (n=23).	Computerised cognitive behavioural therapy (CBT) for insomnia integrated with online communities or social networks.	Not relevant in this study as it is a hypothetical technology and recruitment is only to the research study.	Some barriers identified by participants included limited access to computers due to financial constraints, poor digital literacy, security and confidentiality concerns of personal information online. Others felt accreditation by a trusted organisation and clinician endorsement would help and wanted to sign up for social support and reduce isolation.
Shoveller et al, 2012	Canada	To examine youth’s perspectives on: online STI/HIV testing services and online counselling and education services.	Grounded theory approach using qualitative semi-structured interviews.	Men and women aged between 15 and 24 who were sexually active and had either tested or considered STI/HIV testing (n=52).	Online STI/HIV testing services and online counselling and education services.	Not relevant in this study as it's a hypothetical situation & recruitment is only to the research study.	Many participants liked the convenience, accessibility, immediacy and privacy of online testing which could help reduce anxiety. However, others noted that the online service might be poorer quality than an in-person interaction, they were concerned about data privacy and the lack of integration or full automation of an online health service.
Speirs et al, 2015	United States	To explore the barriers to enrolment to an SMS-based nutrition and physical activity promotion program for parents.	Mixed methods with a post-test, post implementation and drop-out survey and a post-implementation focus group.	Parents of children attending primary schools (n=250).	SMS messages for nutrition and physical activity promotion program.	Parents received promotional material explaining how to self-enrol by sending an SMS. Manual enrolment was also done by FSNE educators at school events. During year two parents could self-enrol online.	Some parents experienced barriers to enrolment as the registration process was too complex and they were concerned about the costs, duration and content of the SMS based initiative.
Trujillo Gomez et al, 2015	Spain	To gather opinions from health professionals and smokers about an email-based application to help smoking cessation.	Semi-structured interviews & discussion groups. Phenomenological perspective.	Smokers (n=11) attending a primary care centre and health professionals (n=12; GPs & nurses).	Emailed based application to support smoking cessation.	Co-design	Many participants were unaware of technology for smoking cessation. Some felt the lack of personal contact with a health professional and the possibility of cheating using the technology would prevent engagement. Others believed it could motivate them, help save time and facilitate access to expert advice.
Winkleman et al, 2005	Canada	To explore how patients living with chronic inflammatory bowel disease (IBD) value Internet-based patient access to electronic patient records.	Qualitative, exploratory, descriptive study using a grounded theory approach. Interviews and focus groups were conducted.	Patients with IBD of at least one-year duration (n=12).	Online Electronic Medical Record.	Not described.	Some patients wanted the digital health intervention to be endorsed and used by clinicians as an adjunct to their therapeutic relationship before engaging and others had concerns about data security and privacy of personal health information. Others wanted the EMR to be tailored to their needs and saw it as facilitating personal access and control of their health data.

## Sheet: Participant Details
Author	Country	Digital Health Intervention	No of Participants	Types of Participants	Gender	Age range (years)	Ethnicity	Socioeconomic
					%(n)			Status
Bardus et al, 2014	United Kingdom	Email and text messaging (SMS) communication intervention promoting leisure time and workplace physical activity.	62	Employees of universities, service companies, petrochemical companies and borough councils.	74% female (n=46); 26% male (n=16)	20-63	Ethnicity not described.	Most had higher education degrees (n=36) and worked full-time (n=44).
Beattie et al, 2009	United Kingdom	Online cognitive behavioural therapy (CBT).	44	Primary care patients with a diagnosis of depression	71% female (n=17); 29% male (n=7)	20-69	Ethnicity not described.	No educational or employment status described.
Das et al, 2014	Norway	Online discussion forum (patient-provider communication) in an eHealth portal.	7	Adult patients involved in the bariatric weight loss program at a hospital.	86% female (n=6); 14% male (n=1)	25-55	Ethnicity not described.	1 educated to primary school level; 4 to high school level; 2 university/college level. No other socioeconomic status described.
Dasgupta et al, 2013	Canada	Mixed intervention combining meal preparation training ("cooking lessons"), nutritional education and pedometer based self-monitoring (hypothetical).	29	Women within five years of a diagnosis of gestational diabetes	100% female (n=29)	Not described.	Ethnicity not fully described.	14 were employed; 15 university educated. No other socioeconomic status described.
Flynn et al, 2009	United Kingdom	Online appointment booking system in GP surgeries, which also had e-prescribing functions and allowed patients to send messages to the practice.	118	Primary care patients some of whom have a chronic illness (n=36 users and n=54 non-users); 28 staff across the three participating GP surgeries were interviewed; 135 completed surveys.	49% female (n=58); 51% male (n=60)	18–80	Ethnicity not described.	No educational or employment status described. However, some demographics were given such as 34% were students in work, 16% elderly, 11% homeless and 4% asylum seekers.
Fukuoka et al, 2011	United States	Mobile phone based healthy lifestyle program for overweight or sedentary adults (hypothetical).	35	Adults with a BMI >25 having a self-reported diabetic condition and sedentary lifestyle.	57% female (n=20); 43% male (n=15)	Not described.	19 White; 11 African American; 3 Asian; 2 other.	41 (40%) college educated; 9 in part or full time employment; 17 earn <$20,000 per year.
Greenhalgh et al, 2008	United Kingdom	Summary Care Record (SCR) a patient accessible electronic health record. HealthSpace an online personal health organiser.	170	Mix of patients with various health conditions e.g. HIV, mental health, drug addiction etc. accessing a range of services and some were lay people	58% female (n=99); 42% male (n=71)	16-84	141 White; 13 South Asian; 11 African; 5 mixed race	Occupations: managerial - 23; white collar - 12; manual - 16; unemployed - 12; housewife - 33; student - 10.
Greenhalgh et al, 2010	United Kingdom	HealthSpace an internet accessible personal health record with a secure message exchange function called Communicator.	216	Patients and carers (n=56) as well as staff in national and local health and affiliated organisations (n=160).	Gender not described.	Not described.	Ethnicity not described.	No educational or employment status described.
Hopp et al, 2014	United States	Telehealth service with diabetic patients in a Veterans Association (VA) health system.	10	Telehealth providers (community nurses) using a MMD program with diabetic patients.	Gender not described.	Not described.	Ethnicity not described.	No educational or employment status described.
Horvath et al, 2012	United States	Online social networking health websites (hypothetical).	22	People living with HIV	9% female (n=2); 91% male (n=20)	Not described.	18 white, other ethnicities not described.	12 people earned less than <$30,000. No other educational or employment status described.
Hottes et al, 2012	Canada	An Internet-Based HIV and STI testing application (hypothetical).	39	Participants were men who have sex with men (MSM) and men already accessing in-clinic STI testing services.	10% female (n=4); 82% male (n=32); 8% two-spirit (n=3)	20 ≥50	Ethnicity not described.	Level of education: 1 primary school; 10 high school; 23 university; 5 postgraduate. No educational or employment status described.
Im et al, 2011	United States	Internet Cancer Support Group (ICSG).	18	Asian American cancer patients.	83% female (n=15); 17% male (n=3)	22-62	8 Chinese, 1 Japanese, 2 Filipino, 2 Indian, 1 Persian, 4 other.	Educational level: 2 college, 16 postgraduate or more. 12 employed, 6 not employed. Family income sufficient 11, insufficient 5, more than sufficient 2.
Lorimer et al, 2013	United Kingdom	Internet based chlamydia screening programme (hypothetical).	60	Young heterosexual men, aged 16-24 years across 15 focus groups (FGs).	100% male (n=60).	16-24	13 FGs were white British; 2 FGs were black and minority ethnic.	9 FGs from deprived area and 6 from non-deprived area based on Scottish Index of Multiple Deprivation. No other educational or employment status described.
Lorimer et al, 2014	United Kingdom	Internet based chlamydia screening programme (hypothetical).	18	General practitioners (n=10) and practice nurses (n=8).	72% female (n=13); 28% male (n=5)	Not described.	Ethnicity not described.	No educational or employment status of the participants was described but the Scottish Index of Multiple Deprivation (SMID) quintile where the GP practice was based was reported.
Middlemass et al, 2012	United Kingdom	Computerised cognitive behavioural therapy (CBT) for insomnia integrated with online communities or social networks (hypothetical).	51	17 interviews and 3 focus groups with patients (n=28), 8 interviews and 3 focus groups with health professionals (n=23).	Not described.	Not described.	Ethnicity not described.	No educational or employment status described.
Shoveller et al, 2012	Canada	Online STI/HIV testing services and online counselling and education services (hypothetical).	52	Men and women aged between 15 and 24 who were sexually active and had either tested or considered STI/HIV testing.	27% female (n=14); 73% male (n=38)	15-24	6 Aboriginal; 8 East Asian; 26 Euro-Canadian; 2 South East Asian; 10 Other	No educational or employment status described.
Spiers et al, 2015	United States	SMS messages for nutrition and physical activity promotion programme.	250	Parents of children attending primary schools.	88% female (n=220); 12% male (n=25)	Not described.	139 African American; 58 White; 18 Hispanic; 14 Asian; 13 Other	Income: 84 earn <$20,000; 51 earn $20-40,000; 38 earn $40-60,000; 42 earn >$60,000. No other educational or employment status described.
Trujillo Gomez et al, 2015	Spain	Emailed based application to support smoking cessation (hypothetical).	23	Smokers (n=11) attending a primary care centre and health professionals (n=12; GPs and nurses).	78% female (n=18); 22% male (n=5)	26-64	Ethnicity not described.	No educational or employment status described.
Winkleman et al, 2005	Canada	Online Electronic Medical Record (hypothetical).	12	Patients with Irritable Bowel Disorder (Chron’s and Ulcerative Colitis) of at least one-year duration.	58% female (n=7); 42% male (n=5)	21-60	Ethnicity not described.	No educational or employment status described.
