# Supplementary material for: Understanding factors affecting patient and public engagement and recruitment to digital health interventions: a systematic review of qualitative studies
Source: BMC Med Inform Decis Mak. 2016 Sep 15;16:120. doi: 10.1186/s12911-016-0359-3 (PMC5024516; doi:10.1186/s12911-016-0359-3)
Supplement: Additional file 4: — COREQ Checklist. (XLSX 61 kb) [file 12911_2016_359_MOESM4_ESM.xlsx]

## Sheet: COREQ Checklist
	COREQ Checklist	Interviewer / Facilitator	Credentials	Occupation	Gender	Experience and training	Relationship established	Participant knowledge of the interviewer	Interviewer characteristics	Methodological orientation and theory	Sampling	Method of approach	Sample size	Non-participation	Setting of data collection	Presence of non-participants	Description of sample	Interview guide	Repeat interviews	Audio / visual recording	Field notes	Duration	Data saturation	Transcripts returned	Number of data coders	Description of the coding tree	Derivation of themes	Software	Participant checking	Quotations presented	Data and findings consistent	Clarity of major themes	Clarify of minor themes
No	Paper Name	Q1	Q2	Q3	Q4	Q5	Q6	Q7	Q8	Q9	Q10	11	12	13	14	15	16	17	18	19	20	21	22	23	24	25	26	27	28	29	30	31	32	TOTAL
1	Bardus, M., Blake, H., Lloyd, S., & Suzanne Suggs, L. (2011)	1	1	1	1	1	0	1	0	1	1	1	1	0	1	1	1	1	0	1	0	1	1	0	1	1	1	1	0	1	1	1	0	24
2	Beattie, A., Shaw, A., Kaur, S., & Kessler, D. (2009)	1	1	0	1	0	0	1	0	0	1	1	1	1	1	0	1	1	1	1	0	1	0	0	1	0	1	1	0	1	1	1	1	21
3	Das, A., Faxvaag, A. (2014)	0	1	0	1	1	0	1	0	0	1	1	1	0	1	0	1	1	0	1	0	1	1	0	1	0	1	1	0	1	1	1	0	19
4	Dasgupta, K., Da Costa, D., Pillay, S. et al (2013)	1	1	1	1	1	0	1	0	1	0	1	1	1	0	1	1	1	0	1	1	0	0	0	1	0	1	0	0	1	1	1	1	21
5	Flynn, D., Gregory, P., Makki, H., Gabbay, M. (2009)	0	0	0	1	0	0	1	0	1	1	1	1	1	1	0	1	1	0	1	1	1	0	0	0	0	1	1	0	1	1	1	1	19
6	Fukuoka, Y., Kamitani, E., Bonnet, K., & Lindgren, T. (2011)	0	1	0	0	1	0	0	1	0	0	1	1	1	0	0	1	1	0	1	0	0	0	0	1	1	1	1	0	1	1	1	0	16
7	Greenhalgh, T., Wood, GW., Bratan, T., Stramer, K., Hinder, S. (2008)	0	0	1	1	0	0	1	0	1	1	1	1	0	1	0	1	1	0	0	1	1	1	0	1	0	1	1	0	1	1	1	1	20
8	Greenhalgh, T., Hinder, S., Stramer, K., Bratan, T., & Russell, J. (2010)	0	0	1	1	0	0	1	0	0	1	0	1	0	1	0	0	1	0	1	1	1	0	1	0	0	1	0	1	1	1	1	1	17
9	Hopp FP1, Hogan MM, Woodbridge PA, Lowery JC. (2007)	1	0	0	1	0	0	1	0	0	1	1	1	1	0	0	0	1	0	1	0	1	0	0	1	0	1	1	0	1	1	1	1	17
10	Horvath, K. J., Danilenko, G. P., Williams, M. L., Simoni, J., Amico, K. R., Oakes, J. M., & Rosser, B. S. (2012)	1	0	0	1	0	1	1	1	0	1	1	1	0	1	0	1	1	0	1	0	1	0	0	0	0	1	0	0	1	1	1	0	17
11	Hottes, TS., Farrell, J., Bondyra M., Haag, D., Shoveller, J., Gilbert, M. (2012)	0	1	0	1	0	0	1	1	0	0	1	1	0	1	1	1	1	0	1	1	1	0	0	1	0	1	0	0	1	1	1	0	18
12	Im, E. O., Im Lee, B., & Chee, W. (2010)	0	1	1	0	1	1	1	1	0	1	1	1	1	1	0	1	1	0	1	1	1	0	0	0	0	1	0	0	1	1	1	0	20
13	Lorimer, K., McDaid, L. (2013)	0	1	0	1	1	0	1	0	0	1	1	1	1	1	0	1	0	0	1	0	1	0	0	1	0	1	1	0	1	1	1	0	18
14	Lorimer, K., Martin, S., McDaid, LM. (2014)	1	0	0	1	0	0	1	1	1	1	1	1	0	1	0	1	1	0	1	0	1	1	0	1	0	1	1	0	1	1	1	0	20
15	Middlemass, J., Davy, Z., Cavanagh, K., Linehan, C., Morgan, K., Lawson, S., & Siriwardena, A. N. (2012)	0	1	1	1	1	0	1	0	0	1	1	1	0	0	0	0	1	0	0	0	0	1	0	1	0	1	1	0	1	1	1	1	17
16	Shoveller, J., Knight, Rod., Davis, W., Gilbert, M., Ogilvie, G. (2012) Online Sexual Health Services: Examining Youth's Perspective	0	1	0	1	1	0	1	0	1	1	1	1	0	1	0	1	1	0	1	0	1	1	0	1	0	1	1	0	1	1	1	0	20
17	Spiers, KE., Grutzmacher, SK., Munger, AL., Messina, LA. (2015)	0	0	0	1	0	0	1	0	0	0	1	1	1	1	0	1	0	0	0	0	0	0	0	0	0	1	0	0	0	1	1	0	10
18	Trujillo Gomez, T., Díaz-Gete, L., Martín-Cantera, C., Escurriola, M.F., et al (2015)	0	0	0	1	0	0	1	0	1	1	1	1	1	1	1	1	1	0	1	1	1	1	0	0	0	1	1	0	1	1	1	0	20
19	Winkelman, W. J., Leonard, K. J., & Rossos, P. G.(2005)	0	1	0	1	1	0	1	0	1	1	0	1	0	0	0	1	1	0	0	1	1	1	0	0	0	1	1	0	1	1	1	0	17
	Total	6	11	6	17	9	2	18	5	8	15	17	19	9	14	4	16	17	1	15	8	15	8	1	12	2	19	13	1	18	19	19	7	351

## Sheet: Reproting Criteria
No	COREQ Reporting Criteria	Yes	No	Unclear
Domain 1: Research team and reflexivity
1	Interviewer or facilitator identified	6	13	0
2	Researcher(s) credentials	11	8	0
3	Researcher(s) occupation	6	13	0
4	Researcher(s) gender	17	0	2
5	Researcher(s) experience and training	9	10	0
6	Relationship established before study started	2	17	0
7	Participant knowledge of interviewer	18	0	1
8	Interviewer characteristics	5	5	9
Domain 2: Study Design
9	Methodological orientation and theory	8	9	2
10	Sampling of participants	15	2	2
11	Method of participant approach	17	1	1
12	Sample size	19	0	0
13	Number or reasons for non-participation	9	8	2
14	Setting of data collection	14	4	1
15	Presence of non-participants	4	15	0
16	Description of the sample	16	3	0
17	Interview guide provided	17	2	0
18	Repeat interviews conducted	1	18	0
19	Audio or visual recording	15	3	1
20	Field notes taken	8	11	0
21	Duration of interviews or focus groups	15	4	0
22	Data saturation	8	11	0
23	Transcripts returned to participants	1	18	0
Domain 3: Data analysis and findings
24	Number of data coders	12	6	1
25	Description of coding tree	2	16	1
26	Derivation of themes	19	0	0
27	Software used	13	6	0
28	Participants’ feedback or checking	1	18	0
29	Participant quotations provided	18	1	0
30	Data and findings consistent	19	0	0
31	Clarity of major themes	19	0	0
32	Clarity of minor themes	7	5	7
	Totals	351	227	30
